# Supplementary material for: Spread of clonal genovar E Chlamydia trachomatis among men who have sex with men
Source: PLoS One. 2021 Oct 29;16(10):e0259274. doi: 10.1371/journal.pone.0259274 (PMC8555804; doi:10.1371/journal.pone.0259274)
Supplement: S1 Table — (XLSX) [file pone.0259274.s001.xlsx]

## Sheet: Feuil1
S1 Table : Distribution of the number of specimens according to MLVA-5 type
MLVA-5 type	Number of specimens (n=157)	Number of specimens from MSM (n=95)
1	2	1
2	4	1
3	1	1
6	1	0
8	1	0
11	9	4
12	1	0
13	14	6
14	1	1
17	4	2
18	4	2
19	3	2
20	1	0
21	78	55
22	4	2
23	6	3
26	3	2
29	1	1
34	1	0
35	2	0
39	6	4
40	3	2
new type 1	1	1
new type 2	1	1
New type 3	1	1
new type 4	1	1
new type 5	1	1
new type 6	1	1
new type 7	1	0
